# Supplementary material for: Treatment and Outcome Analysis of 639 Relapsed Non-Hodgkin Lymphomas in Children and Adolescents and Resulting Treatment Recommendations
Source: Cancers (Basel). 2021 Apr 25;13(9):2075. doi: 10.3390/cancers13092075 (PMC8123268; doi:10.3390/cancers13092075)
Supplement: Supplementary file 1 [file cancers-13-02075-s001.zip]

Archive with 1 entries (1 files):
- cancers-1153263-supplementary.pdf
